# Supplementary material for: 6,7,8,9,10,11-Hexahydro-13H-azocino[2,1-b]quinazolin-13-one
Source: Acta Crystallogr Sect E Struct Rep Online. 2009 Jul 4;65(Pt 8):o1776. doi: 10.1107/S160053680902460X (PMC2977403; doi:10.1107/S160053680902460X)
Supplement: Supplementary file 1 [file e-65-o1776-sup1.cif]

##############################################################################
###                                                                        ###
###        Electronic paper (Acta Crystallographica Section E)             ###
###                                                                        ###
##############################################################################
#                                                                            #
# This CIF contains the data in a paper accepted for publication in Acta     #
# Crystallographica Section E. It conforms to the requirements of Notes      #
# for Authors for Section E, and has been peer reviewed under the auspices   #
# of the IUCr Commission on Journals.                                        #
#                                                                            #
# Full details of the Crystallographic Information File format               #
# are given in the paper "The Crystallographic Information File (CIF):       #
# a New Standard Archive File for Crystallography" by S. R. Hall, F. H.      #
# Allen and I. D. Brown [Acta Cryst. (1991), A47, 655-685].                  #
#                                                                            #
# The current version of the core CIF dictionary is obtainable from          #
# ftp://ftp.iucr.org/pub/cif_core.dic. The current version number is 2.4.    #
#                                                                            #
# Software is freely available for graphical display of the structure(s) in  #
# this CIF.  For information consult the CIF home page http://www.iucr.org/  #
# cif/home.html                                                              #
#                                                                            #
# This file may be used for bona fide research purposes within the           #
# scientific community so long as proper attribution is given to the journal # 
# article from which it was obtained.                                        #
#                                                                            #
##############################################################################
                                             
data_I
_audit_creation_method     SHELXL-97
_chemical_name_systematic
;
6,7,8,9,10,11-Hexahydro-13<i>H</i>-azocino[2,1-<i>b</i>]quinazolin-13-one
;
_chemical_name_common     2,3-gexamethylene-3,4-dihydroquinazolin-4-one
_chemical_formula_moiety     'C14 H16 N2 O'
_chemical_formula_sum     'C14 H16 N2 O'
_chemical_formula_iupac     'C14 H16 N2 O'
_chemical_formula_weight     228.29
_chemical_melting_point     391(3)
_symmetry_cell_setting     orthorhombic
_symmetry_space_group_name_H-M     'P 21 21 21'
_symmetry_space_group_name_Hall     'P 2ac 2ab'
loop_
    _symmetry_equiv_pos_as_xyz
    'x, y, z'
    '-x+1/2, -y, z+1/2'
    '-x, y+1/2, -z+1/2'
    'x+1/2, -y+1/2, -z'
_cell_length_a     9.5490(19)
_cell_length_b     10.584(2)
_cell_length_c     11.693(2)
_cell_angle_alpha     90.00
_cell_angle_beta     90.00
_cell_angle_gamma     90.00
_cell_volume     1181.8(4)
_cell_formula_units_Z     4
_cell_measurement_reflns_used     12
_cell_measurement_theta_min     10
_cell_measurement_theta_max     15
_cell_measurement_temperature     300.0(10)
_exptl_crystal_description     prizmatic
_exptl_crystal_colour     yellow
_exptl_crystal_size_max     0.60
_exptl_crystal_size_mid     0.42
_exptl_crystal_size_min     0.35
_exptl_crystal_density_diffrn     1.283
_exptl_crystal_density_meas     ?
_exptl_crystal_density_method     'not measured'
_exptl_crystal_F_000     488
_exptl_absorpt_coefficient_mu     0.082
_exptl_absorpt_correction_type     'none'
_exptl_absorpt_process_details     ?
_exptl_absorpt_correction_T_min     ?
_exptl_absorpt_correction_T_max     ?
_exptl_special_details
;
Scan width (omega) = 1.56 - 1.68, scan ratio 2theta:omega = 1.00
I(Net) and sigma(I) calculated according to Blessing, (1987).
;
_diffrn_ambient_temperature     300(2)
_diffrn_radiation_type     MoK\a
_diffrn_radiation_wavelength     0.71073
_diffrn_radiation_source     'fine-focus sealed tube'
_diffrn_radiation_monochromator     graphite
_diffrn_measurement_device_type     'Stoe Stadi-4 four-circle'
_diffrn_measurement_device     'Stoe STADI4 4-circle D092'
_diffrn_measurement_method     \w/2\q
_diffrn_detector_area_resol_mean     ?
_diffrn_reflns_number     1229
_diffrn_reflns_av_R_equivalents     0.0000
_diffrn_reflns_av_sigmaI/netI     0.0175
_diffrn_reflns_theta_min     2.60
_diffrn_reflns_theta_max     24.97
_diffrn_reflns_theta_full     24.97
_diffrn_measured_fraction_theta_max     0.998
_diffrn_measured_fraction_theta_full     0.998
_diffrn_reflns_limit_h_min     0
_diffrn_reflns_limit_h_max     11
_diffrn_reflns_limit_k_min     0
_diffrn_reflns_limit_k_max     12
_diffrn_reflns_limit_l_min     0
_diffrn_reflns_limit_l_max     13
_diffrn_standards_number     3
_diffrn_standards_interval_count     ?
_diffrn_standards_interval_time     60
_diffrn_standards_decay_%     3.9
_refine_special_details
;
Refinement of <i>F</i>^2^ against ALL reflections. The weighted <i>R</i>-factor
<i>wR</i> and goodness of fit <i>S</i> are based on <i>F</i>^2^, conventional
<i>R</i>-factors <i>R</i> are based on <i>F</i>, with <i>F</i> set to zero for
negative <i>F</i>^2^. The threshold expression of <i>F</i>^2^ >
\s(<i>F</i>^2^) is used only for calculating <i>R</i>-factors(gt) <i>etc</i>.
and is not relevant to the choice of reflections for refinement.
<i>R</i>-factors based on <i>F</i>^2^ are statistically about twice as large
as those based on <i>F</i>, and <i>R</i>- factors based on ALL data will be
even larger.
;
_reflns_number_total     1208
_reflns_number_gt     1061
_reflns_threshold_expression     I>2\s(I)
_refine_ls_structure_factor_coef     Fsqd
_refine_ls_matrix_type     full
_refine_ls_R_factor_all     0.0442
_refine_ls_R_factor_gt     0.0346
_refine_ls_wR_factor_gt     0.0721
_refine_ls_wR_factor_ref     0.0789
_refine_ls_goodness_of_fit_ref     1.167
_refine_ls_restrained_S_all     1.164
_refine_ls_number_reflns     1208
_refine_ls_number_parameters     174
_refine_ls_number_restraints     0
_refine_ls_hydrogen_treatment     constr
_refine_ls_weighting_scheme     calc
_refine_ls_weighting_details
          'calc w=1/[\s^2^(Fo^2^)+(0.0252P)^2^+0.261P] where P=(Fo^2^+2Fc^2^)/3'
_atom_sites_solution_hydrogens     geom
_atom_sites_solution_primary     direct
_atom_sites_solution_secondary     difmap
_refine_ls_shift/su_max     0.000
_refine_ls_shift/su_mean     0.000
_refine_diff_density_max     0.137
_refine_diff_density_min     -0.105
_refine_ls_extinction_method     'SHELXL97 (Sheldrick, 2008)'
_refine_ls_extinction_coef     0.040(3)
_refine_ls_extinction_expression
                                  'Fc^*^=kFc[1+0.001xFc^2^\l^3^/sin(2\q)]^-1/4^'
loop_
    _atom_type_symbol
    _atom_type_description
    _atom_type_scat_dispersion_real
    _atom_type_scat_dispersion_imag
    _atom_type_scat_source
    'C' 'C' 0.0033 0.0016
                         'International Tables Vol C Tables 4.2.6.8 and 6.1.1.4'
    'H' 'H' 0.0000 0.0000
                         'International Tables Vol C Tables 4.2.6.8 and 6.1.1.4'
    'O' 'O' 0.0106 0.0060
                         'International Tables Vol C Tables 4.2.6.8 and 6.1.1.4'
    'N' 'N' 0.0061 0.0033
                         'International Tables Vol C Tables 4.2.6.8 and 6.1.1.4'
_computing_data_collection     'STADI4 (Stoe & Cie, 1997)'
_computing_cell_refinement     'STADI4 (Stoe & Cie, 1997)'
_computing_data_reduction     'X-RED (Stoe & Cie, 1997)'
_computing_structure_solution     'SHELXS97 (Sheldrick, 2008)'
_computing_structure_refinement     'SHELXL97 (Sheldrick, 2008)'
_computing_molecular_graphics
                   'XP (Bruker, 1998) and Mercury (Macrae <i>et al.</i>,  2006)'
_computing_publication_material     'SHELXL97 (Sheldrick, 2008)'
loop_
    _atom_site_type_symbol
    _atom_site_label
    _atom_site_fract_x
    _atom_site_fract_y
    _atom_site_fract_z
    _atom_site_U_iso_or_equiv
    _atom_site_adp_type
    _atom_site_calc_flag
    _atom_site_refinement_flags
    _atom_site_occupancy
    _atom_site_disorder_assembly
    _atom_site_disorder_group
    O O1 0.48619(19) 0.50852(16) 0.48326(16) 0.0541(5) Uani d . 1 . .
    C C1 0.4342(3) 0.7278(3) 0.3757(2) 0.0501(7) Uani d . 1 B .
    H H1A 0.3555 0.6703 0.3823 0.060 Uiso calc R 1 . .
    H H1B 0.4167 0.7825 0.3107 0.060 Uiso calc R 1 . .
    C C2 0.4418(3) 0.8074(3) 0.4824(3) 0.0626(8) Uani d D 1 . .
    H H2A 0.4389 0.7519 0.5483 0.075 Uiso calc R 1 A 1
    H H2B 0.3593 0.8608 0.4855 0.075 Uiso calc R 1 A 1
    C C3 0.5710(4) 0.8909(3) 0.4918(3) 0.0625(11) Uani d PD 0.910(7) B 1
    H H3A 0.6529 0.8373 0.4990 0.075 Uiso calc PR 0.910(7) B 1
    H H3B 0.5639 0.9409 0.5611 0.075 Uiso calc PR 0.910(7) B 1
    C C4 0.5920(5) 0.9800(3) 0.3902(4) 0.0672(12) Uani d PD 0.910(7) B 1
    H H4A 0.5024 0.9930 0.3530 0.081 Uiso calc PR 0.910(7) B 1
    H H4B 0.6234 1.0612 0.4188 0.081 Uiso calc PR 0.910(7) B 1
    C C3' 0.492(4) 0.938(3) 0.437(4) 0.076(16) Uani d PD 0.090(7) B 2
    H H3C 0.4513 0.9551 0.3629 0.091 Uiso calc PR 0.090(7) B 2
    H H3D 0.4626 1.0046 0.4895 0.091 Uiso calc PR 0.090(7) B 2
    C C4' 0.654(3) 0.934(5) 0.429(3) 0.057(11) Uani d PD 0.090(7) B 2
    H H4C 0.6935 1.0078 0.4666 0.068 Uiso calc PR 0.090(7) B 2
    H H4D 0.6892 0.8593 0.4667 0.068 Uiso calc PR 0.090(7) B 2
    C C5 0.6969(3) 0.9334(3) 0.3012(3) 0.0659(9) Uani d D 1 . .
    H H5A 0.7816 0.9085 0.3411 0.079 Uiso calc R 1 B 1
    H H5B 0.7209 1.0042 0.2523 0.079 Uiso calc R 1 B 1
    C C6 0.6522(3) 0.8230(3) 0.2240(2) 0.0556(8) Uani d . 1 B .
    H H6A 0.5559 0.8366 0.2007 0.067 Uiso calc R 1 . .
    H H6B 0.7095 0.8247 0.1555 0.067 Uiso calc R 1 . .
    N N7 0.7692(2) 0.62498(19) 0.24573(17) 0.0431(5) Uani d . 1 B .
    C C8 0.8961(3) 0.4294(3) 0.2602(2) 0.0504(7) Uani d . 1 B .
    H H8A 0.9545 0.4558 0.2012 0.061 Uiso calc R 1 . .
    C C9 0.9186(3) 0.3150(3) 0.3122(3) 0.0563(8) Uani d . 1 . .
    H H9A 0.9923 0.2642 0.2880 0.068 Uiso calc R 1 . .
    C C10 0.8327(3) 0.2743(3) 0.4005(3) 0.0562(8) Uani d . 1 . .
    H H10A 0.8505 0.1974 0.4361 0.067 Uiso calc R 1 . .
    C C11 0.7218(3) 0.3469(2) 0.4355(2) 0.0485(7) Uani d . 1 . .
    H H11A 0.6638 0.3192 0.4943 0.058 Uiso calc R 1 . .
    C C12 0.5754(3) 0.5395(2) 0.4132(2) 0.0377(6) Uani d . 1 . .
    C C13 0.6967(2) 0.4634(2) 0.38186(19) 0.0366(6) Uani d . 1 B .
    C C14 0.6629(3) 0.6936(2) 0.2763(2) 0.0400(6) Uani d . 1 . .
    N N15 0.5625(2) 0.65339(18) 0.35342(16) 0.0385(5) Uani d . 1 B .
    C C16 0.7848(2) 0.5065(2) 0.2960(2) 0.0379(6) Uani d . 1 . .
loop_
    _atom_site_aniso_label
    _atom_site_aniso_U_11
    _atom_site_aniso_U_22
    _atom_site_aniso_U_33
    _atom_site_aniso_U_12
    _atom_site_aniso_U_13
    _atom_site_aniso_U_23
    O1 0.0525(11) 0.0515(11) 0.0582(11) -0.0064(10) 0.0185(10) 0.0010(10)
    C1 0.0372(13) 0.0490(15) 0.0642(17) 0.0079(12) 0.0023(13) -0.0053(14)
    C2 0.0607(18) 0.0529(16) 0.0743(19) 0.0055(16) 0.0161(17) -0.0140(16)
    C3 0.063(2) 0.058(2) 0.067(2) 0.006(2) -0.007(2) -0.0217(19)
    C4 0.069(3) 0.0387(19) 0.094(3) 0.002(2) -0.002(3) -0.007(2)
    C3' 0.11(4) 0.035(18) 0.08(3) 0.01(2) 0.05(3) -0.010(19)
    C4' 0.04(2) 0.08(3) 0.04(2) 0.00(2) -0.016(17) 0.022(19)
    C5 0.0635(19) 0.0414(15) 0.093(2) 0.0014(15) 0.0113(18) 0.0164(17)
    C6 0.0584(17) 0.0541(17) 0.0543(16) 0.0136(15) 0.0060(14) 0.0176(14)
    N7 0.0404(11) 0.0434(12) 0.0456(12) 0.0009(10) 0.0059(10) 0.0035(10)
    C8 0.0415(15) 0.0526(16) 0.0572(17) 0.0040(13) 0.0082(14) -0.0044(15)
    C9 0.0487(16) 0.0490(16) 0.0713(19) 0.0148(15) -0.0032(15) -0.0076(15)
    C10 0.0618(17) 0.0392(14) 0.0674(18) 0.0080(14) -0.0075(17) 0.0010(15)
    C11 0.0537(16) 0.0396(14) 0.0523(16) -0.0029(14) -0.0010(13) 0.0034(12)
    C12 0.0398(13) 0.0368(13) 0.0365(12) -0.0059(11) 0.0001(13) -0.0044(11)
    C13 0.0368(13) 0.0353(12) 0.0377(13) -0.0032(11) -0.0011(11) -0.0058(10)
    C14 0.0418(14) 0.0417(14) 0.0366(13) 0.0020(12) -0.0008(12) 0.0004(12)
    N15 0.0362(11) 0.0390(11) 0.0401(10) 0.0020(10) 0.0014(10) -0.0052(9)
    C16 0.0382(14) 0.0363(12) 0.0392(12) -0.0005(12) -0.0027(11) -0.0030(11)
_geom_special_details
;
All e.s.d.'s (except the e.s.d. in the dihedral angle between two l.s. planes)
are estimated using the full covariance matrix. The cell e.s.d.'s are taken
into account individually in the estimation of e.s.d.'s in distances, angles
and torsion angles; correlations between e.s.d.'s in cell parameters are only
used when they are defined by crystal symmetry. An approximate (isotropic)
treatment of cell e.s.d.'s is used for estimating e.s.d.'s involving l.s.
planes.
;
loop_
    _geom_bond_atom_site_label_1
    _geom_bond_atom_site_label_2
    _geom_bond_site_symmetry_2
    _geom_bond_distance
    _geom_bond_publ_flag
    O1 C12 . 1.227(3) ?
    C1 N15 . 1.480(3) ?
    C1 C2 . 1.507(4) ?
    C1 H1A . 0.9700 ?
    C1 H1B . 0.9700 ?
    C2 C3 . 1.521(4) ?
    C2 C3' . 1.56(3) ?
    C2 H2A . 0.9700 ?
    C2 H2B . 0.9700 ?
    C3 C4 . 1.530(6) ?
    C3 H3A . 0.9700 ?
    C3 H3B . 0.9700 ?
    C4 C5 . 1.526(5) ?
    C4 H4A . 0.9700 ?
    C4 H4B . 0.9700 ?
    C3' C4' . 1.55(3) ?
    C3' H3C . 0.9700 ?
    C3' H3D . 0.9700 ?
    C4' C5 . 1.55(3) ?
    C4' H4C . 0.9700 ?
    C4' H4D . 0.9700 ?
    C5 C6 . 1.537(4) ?
    C5 H5A . 0.9700 ?
    C5 H5B . 0.9700 ?
    C6 C14 . 1.503(4) ?
    C6 H6A . 0.9700 ?
    C6 H6B . 0.9700 ?
    N7 C14 . 1.298(3) ?
    N7 C16 . 1.393(3) ?
    C8 C9 . 1.371(4) ?
    C8 C16 . 1.404(3) ?
    C8 H8A . 0.9300 ?
    C9 C10 . 1.387(4) ?
    C9 H9A . 0.9300 ?
    C10 C11 . 1.371(4) ?
    C10 H10A . 0.9300 ?
    C11 C13 . 1.404(3) ?
    C11 H11A . 0.9300 ?
    C12 N15 . 1.398(3) ?
    C12 C13 . 1.458(3) ?
    C13 C16 . 1.387(3) ?
    C14 N15 . 1.383(3) ?
loop_
    _geom_angle_atom_site_label_1
    _geom_angle_atom_site_label_2
    _geom_angle_atom_site_label_3
    _geom_angle_site_symmetry_1
    _geom_angle_site_symmetry_3
    _geom_angle
    _geom_angle_publ_flag
    N15 C1 C2 . . 113.8(2) ?
    N15 C1 H1A . . 108.8 ?
    C2 C1 H1A . . 108.8 ?
    N15 C1 H1B . . 108.8 ?
    C2 C1 H1B . . 108.8 ?
    H1A C1 H1B . . 107.7 ?
    C1 C2 C3 . . 115.1(2) ?
    C1 C2 C3' . . 103.5(16) ?
    C1 C2 H2A . . 108.5 ?
    C3 C2 H2A . . 108.5 ?
    C3' C2 H2A . . 144.7 ?
    C1 C2 H2B . . 108.5 ?
    C3 C2 H2B . . 108.5 ?
    C3' C2 H2B . . 75.1 ?
    H2A C2 H2B . . 107.5 ?
    C2 C3 C4 . . 114.1(4) ?
    C2 C3 H3A . . 108.7 ?
    C4 C3 H3A . . 108.7 ?
    C2 C3 H3B . . 108.7 ?
    C4 C3 H3B . . 108.7 ?
    H3A C3 H3B . . 107.6 ?
    C5 C4 C3 . . 114.6(4) ?
    C5 C4 H4A . . 108.6 ?
    C3 C4 H4A . . 108.6 ?
    C5 C4 H4B . . 108.6 ?
    C3 C4 H4B . . 108.6 ?
    H4A C4 H4B . . 107.6 ?
    C4' C3' C2 . . 108(4) ?
    C4' C3' H3C . . 110.2 ?
    C2 C3' H3C . . 110.2 ?
    C4' C3' H3D . . 110.2 ?
    C2 C3' H3D . . 110.2 ?
    H3C C3' H3D . . 108.5 ?
    C5 C4' C3' . . 109(3) ?
    C5 C4' H4C . . 109.9 ?
    C3' C4' H4C . . 109.9 ?
    C5 C4' H4D . . 109.9 ?
    C3' C4' H4D . . 109.9 ?
    H4C C4' H4D . . 108.3 ?
    C4 C5 C6 . . 117.7(3) ?
    C6 C5 C4' . . 119.9(16) ?
    C4 C5 H5A . . 107.9 ?
    C6 C5 H5A . . 107.9 ?
    C4' C5 H5A . . 76.1 ?
    C4 C5 H5B . . 107.9 ?
    C6 C5 H5B . . 107.9 ?
    C4' C5 H5B . . 128.7 ?
    H5A C5 H5B . . 107.2 ?
    C14 C6 C5 . . 115.8(2) ?
    C14 C6 H6A . . 108.3 ?
    C5 C6 H6A . . 108.3 ?
    C14 C6 H6B . . 108.3 ?
    C5 C6 H6B . . 108.3 ?
    H6A C6 H6B . . 107.4 ?
    C14 N7 C16 . . 118.1(2) ?
    C9 C8 C16 . . 119.9(3) ?
    C9 C8 H8A . . 120.0 ?
    C16 C8 H8A . . 120.0 ?
    C8 C9 C10 . . 120.8(3) ?
    C8 C9 H9A . . 119.6 ?
    C10 C9 H9A . . 119.6 ?
    C11 C10 C9 . . 120.3(3) ?
    C11 C10 H10A . . 119.8 ?
    C9 C10 H10A . . 119.8 ?
    C10 C11 C13 . . 119.4(3) ?
    C10 C11 H11A . . 120.3 ?
    C13 C11 H11A . . 120.3 ?
    O1 C12 N15 . . 120.2(2) ?
    O1 C12 C13 . . 124.9(2) ?
    N15 C12 C13 . . 114.9(2) ?
    C16 C13 C11 . . 120.6(2) ?
    C16 C13 C12 . . 118.8(2) ?
    C11 C13 C12 . . 120.6(2) ?
    N7 C14 N15 . . 123.3(2) ?
    N7 C14 C6 . . 116.8(2) ?
    N15 C14 C6 . . 119.9(2) ?
    C14 N15 C12 . . 122.0(2) ?
    C14 N15 C1 . . 121.7(2) ?
    C12 N15 C1 . . 116.3(2) ?
    C13 C16 N7 . . 122.4(2) ?
    C13 C16 C8 . . 119.0(2) ?
    N7 C16 C8 . . 118.6(2) ?
loop_
    _geom_hbond_atom_site_label_D
    _geom_hbond_atom_site_label_H
    _geom_hbond_atom_site_label_A
    _geom_hbond_site_symmetry_A
    _geom_hbond_distance_DH
    _geom_hbond_distance_HA
    _geom_hbond_distance_DA
    _geom_hbond_angle_DHA
    _geom_hbond_publ_flag
    C8 H8A O1 2_664 0.93 2.6378 3.490(3) 152.64 y
    C9 H9A N7 3_745 0.93 2.7417 3.660(3) 169.58 y
    C10 H10A O1 4_556 0.93 2.7052 3.599(3) 161.55 y
data_global
_journal_date_recd_electronic     2009-05-05
_journal_date_accepted     2009-06-26
_journal_name_full     'Acta Crystallographica, Section E'
_journal_year     2009
_journal_volume     65
_journal_issue      8
_journal_page_first     o1776
_journal_page_last     o1776
_journal_paper_category     QO
_journal_coeditor_code     ZL2205
_publ_contact_author_name     ' Rasul Okmanov '
_publ_contact_author_address
;
S.Yunusov Institute of the Chemistry of Plant Substances
Academy of Sciences of Uzbekistan
Mirzo Ulugbek Str., 77,
Tashkent 100170, Uzbekistan
;
_publ_contact_author_email     raxul@mail.ru
_publ_contact_author_fax     '+998 71 120-64-75'
_publ_contact_author_phone     '+998 71 262-78-97'
_publ_section_title
;
6,7,8,9,10,11-Hexahydro-13<i>H</i>-azocino[2,1-<i>b</i>]quinazolin-13-one
;
loop_
    _publ_author_name
    _publ_author_address
    'Rasul Ya. Okmanov'
;  S. Yunusov Institute of the Chemistry of Plant Substances
   Academy of Sciences of Uzbekistan
   Mirzo Ulugbek Str. 77,
   Tashkent 100170, Uzbekistan
;
    'Zafir U. Samarov'
;  S. Yunusov Institute of the Chemistry of Plant Substances
   Academy of Sciences of Uzbekistan
   Mirzo Ulugbek Str. 77,
   Tashkent 100170, Uzbekistan
;
    'Kambarali K. Turgunov'
;  S. Yunusov Institute of the Chemistry of Plant Substances
   Academy of Sciences of Uzbekistan
   Mirzo Ulugbek Str. 77,
   Tashkent 100170, Uzbekistan
;
    'Bakhodir Tashkhodjaev'
;  S. Yunusov Institute of the Chemistry of Plant Substances
   Academy of Sciences of Uzbekistan
   Mirzo Ulugbek Str. 77,
   Tashkent 100170, Uzbekistan
;
    'Khusniddin M. Shakhidoyatov'
;  S. Yunusov Institute of the Chemistry of Plant Substances
   Academy of Sciences of Uzbekistan
   Mirzo Ulugbek Str. 77,
   Tashkent 100170, Uzbekistan
;
