# Supplementary material for: 6,7,8,9,10,11-Hexahydro-13H-azocino[2,1-b]quinazolin-13-one
Source: Acta Crystallogr Sect E Struct Rep Online. 2009 Jul 4;65(Pt 8):o1776. doi: 10.1107/S160053680902460X (PMC2977403; doi:10.1107/S160053680902460X)
Supplement: Supplementary file 2 [file e-65-o1776-Isup2.hkl]

# 
# h,k,l, Fc-squared, Fo-squared, sigma(Fo-squared) and status flag 
# 
data_I
_shelx_title 'B  in P2(1)2(1)2(1)' 
_shelx_refln_list_code          4 
_shelx_F_calc_maximum       93.71 
_exptl_crystal_F_000       488.00 
_reflns_d_resolution_high  0.8417 
 
loop_ 
 _symmetry_equiv_pos_as_xyz 
 'x, y, z' 
 '-x+1/2, -y, z+1/2' 
 '-x, y+1/2, -z+1/2' 
 'x+1/2, -y+1/2, -z' 
 
_cell_length_a     9.5490 
_cell_length_b    10.5840 
_cell_length_c    11.6930 
_cell_angle_alpha  90.000 
_cell_angle_beta   90.000 
_cell_angle_gamma  90.000 
 
_shelx_F_squared_multiplier     1.000 
 
loop_ 
 _refln_index_h 
 _refln_index_k 
 _refln_index_l 
 _refln_F_squared_calc 
 _refln_F_squared_meas 
 _refln_F_squared_sigma 
 _refln_observed_status 
   2   0   0       40.46       35.19      0.88 o 
   4   0   0        4.73        3.55      0.73 o 
   6   0   0      416.39      387.36      4.43 o 
   8   0   0      481.29      493.14      5.98 o 
  10   0   0        1.36        2.44      1.43 o 
   1   1   0     2943.77     3034.04     16.15 o 
   2   1   0     3558.96     3616.98     16.59 o 
   3   1   0      201.24      222.21      2.41 o 
   4   1   0       14.84       10.47      0.86 o 
   5   1   0      288.59      317.82      3.67 o 
   6   1   0      200.98      207.40      3.29 o 
   7   1   0       51.52       55.39      1.97 o 
   8   1   0       86.73       85.59      2.67 o 
   9   1   0       62.87       58.39      2.58 o 
  10   1   0       88.92       86.96      3.19 o 
  11   1   0        0.48        2.59      1.47 o 
   0   2   0      322.21      343.31      2.28 o 
   1   2   0       66.63       63.82      1.14 o 
   2   2   0        1.54        1.81      0.63 o 
   3   2   0      785.80      809.28      4.84 o 
   4   2   0      913.90      935.45      5.94 o 
   5   2   0      947.60      997.69      6.69 o 
   6   2   0        2.27        2.52      0.89 o 
   7   2   0       35.95       32.48      1.69 o 
   8   2   0       50.87       47.20      2.12 o 
   9   2   0       61.82       63.26      2.57 o 
  10   2   0      236.62      245.84      5.08 o 
  11   2   0       26.20       24.97      2.16 o 
   1   3   0      692.26      683.27      4.05 o 
   2   3   0      631.47      602.04      4.09 o 
   3   3   0      276.70      287.10      3.10 o 
   4   3   0     2700.52     2915.24     12.02 o 
   5   3   0      426.22      404.46      4.40 o 
   6   3   0        3.27        4.35      1.00 o 
   7   3   0        2.93        2.82      0.99 o 
   8   3   0       40.19       43.71      2.08 o 
   9   3   0       18.27       17.76      1.73 o 
  10   3   0       41.34       43.55      2.59 o 
  11   3   0       14.32       14.86      1.91 o 
   0   4   0      878.41      844.08      5.13 o 
   1   4   0       38.73       32.51      1.18 o 
   2   4   0      639.11      664.63      4.85 o 
   3   4   0      215.75      216.66      2.96 o 
   4   4   0        0.33        3.28      0.78 o 
   5   4   0       91.44       89.82      2.29 o 
   6   4   0      189.55      199.01      3.56 o 
   7   4   0       52.16       46.33      2.03 o 
   8   4   0        8.06        8.19      1.33 o 
   9   4   0       38.12       36.50      2.17 o 
  10   4   0       41.55       37.02      2.37 o 
   1   5   0      388.07      410.74      4.00 o 
   2   5   0        8.12        8.38      0.86 o 
   3   5   0        1.87        1.36      0.78 o 
   4   5   0      168.15      166.69      3.00 o 
   5   5   0        0.26       -0.77      0.77 o 
   6   5   0       22.39       26.31      1.58 o 
   7   5   0       81.15       86.65      2.73 o 
   8   5   0       78.46       69.65      2.62 o 
   9   5   0       75.68       74.78      2.95 o 
  10   5   0       19.00       14.45      1.86 o 
   0   6   0     1648.05     1737.92      9.38 o 
   1   6   0      221.94      225.62      3.31 o 
   2   6   0       19.95       15.24      1.15 o 
   3   6   0        1.27        3.35      0.88 o 
   4   6   0      104.97       97.38      2.50 o 
   5   6   0       31.34       35.58      1.75 o 
   6   6   0        0.42        0.13      1.10 o 
   7   6   0        4.34        2.59      1.15 o 
   8   6   0        0.17        0.27      1.17 o 
   9   6   0        0.22        3.46      1.36 o 
   1   7   0      105.18      120.73      2.66 o 
   2   7   0      229.20      226.29      3.66 o 
   3   7   0      388.46      377.75      4.89 o 
   4   7   0      106.96      110.27      2.84 o 
   5   7   0      181.06      169.32      3.63 o 
   6   7   0       28.98       27.02      1.84 o 
   7   7   0        1.04        2.92      1.17 o 
   8   7   0        1.80        0.64      1.33 o 
   9   7   0        5.49        0.90      1.56 o 
   0   8   0       11.52       12.48      1.29 o 
   1   8   0        2.18        0.16      1.01 o 
   2   8   0        0.51       -0.21      0.98 o 
   3   8   0      402.81      399.34      5.39 o 
   4   8   0      342.18      320.53      5.06 o 
   5   8   0       82.66       86.22      2.88 o 
   6   8   0        4.91        6.48      1.46 o 
   7   8   0        1.30        2.57      1.28 o 
   8   8   0       19.67       30.11      2.10 o 
   1   9   0        9.31        5.33      1.17 o 
   2   9   0       55.91       59.29      2.39 o 
   3   9   0      390.76      394.94      5.77 o 
   4   9   0      265.37      268.07      4.90 o 
   5   9   0      170.74      176.70      4.18 o 
   6   9   0        6.86        2.08      1.58 o 
   7   9   0        1.50        0.75      1.43 o 
   0  10   0        0.69       -1.19      1.19 o 
   1  10   0        1.87       -0.60      1.18 o 
   2  10   0       11.60       12.08      1.58 o 
   3  10   0        2.15        2.55      1.32 o 
   4  10   0        3.57       -1.21      1.21 o 
   5  10   0       11.80       14.54      1.86 o 
   6  10   0       12.47       12.94      1.82 o 
   1  11   0       24.79       25.77      2.09 o 
   2  11   0        3.52        2.07      1.47 o 
   3  11   0        4.26        5.49      1.48 o 
   4  11   0        2.92        1.28      1.52 o 
   5  11   0        1.84        3.54      1.49 o 
   0  12   0        0.00        2.70      1.39 o 
   1  12   0       35.22       37.06      2.50 o 
   2  12   0        2.45        2.69      1.47 o 
   3  12   0        0.11       -1.30      1.30 o 
   1   0   1     2719.16     2623.82     10.69 o 
   2   0   1      236.96      233.76      2.05 o 
   3   0   1      236.32      237.14      2.45 o 
   4   0   1       26.88       30.64      1.16 o 
   5   0   1       19.45       18.61      1.08 o 
   6   0   1        9.81       11.22      1.12 o 
   7   0   1        0.10        1.00      0.96 o 
   8   0   1      173.34      166.63      3.61 o 
   9   0   1      283.80      273.89      4.93 o 
  10   0   1        9.54        8.65      1.56 o 
  11   0   1        2.90       -0.12      1.50 o 
   0   1   1     1017.28      902.22      3.27 o 
   1   1   1      848.03      887.08      3.55 o 
   2   1   1     4930.06     5237.18     22.04 o 
   3   1   1      815.57      811.74      4.68 o 
   4   1   1      118.44      116.49      2.05 o 
   5   1   1      472.39      443.85      4.38 o 
   6   1   1      222.04      212.72      3.37 o 
   7   1   1       36.40       37.27      1.77 o 
   8   1   1      184.71      180.40      3.72 o 
   9   1   1       37.26       34.76      2.14 o 
  10   1   1       56.76       51.73      2.62 o 
  11   1   1        8.92        5.76      1.58 o 
   1   2   1      850.46      836.15      4.01 o 
   2   2   1     3250.15     3338.47     15.54 o 
   3   2   1      314.46      301.67      3.00 o 
   4   2   1      489.23      501.94      4.33 o 
   5   2   1        9.23        9.68      1.03 o 
   6   2   1       45.11       46.48      1.71 o 
   7   2   1        4.66        5.79      1.01 o 
   8   2   1       27.97       29.37      1.69 o 
   9   2   1        5.75        5.87      1.43 o 
  10   2   1      141.02      157.97      4.16 o 
  11   2   1       29.06       30.96      2.37 o 
   0   3   1      716.01      690.62      4.09 o 
   1   3   1     1266.96     1208.27      5.66 o 
   2   3   1       52.98       55.87      1.36 o 
   3   3   1      584.19      560.61      4.37 o 
   4   3   1       46.70       52.45      1.62 o 
   5   3   1      305.26      333.46      4.03 o 
   6   3   1       33.00       38.98      1.73 o 
   7   3   1       34.47       32.97      1.73 o 
   8   3   1        0.49        0.25      0.99 o 
   9   3   1       11.28       14.42      1.64 o 
  10   3   1        3.38        3.42      1.45 o 
   0   4   1      391.85      405.53      3.55 o 
   1   4   1       51.19       55.56      1.44 o 
   2   4   1      309.33      311.21      3.34 o 
   3   4   1       63.24       61.63      1.67 o 
   4   4   1       70.96       78.34      2.00 o 
   5   4   1       52.64       55.90      1.87 o 
   6   4   1      175.18      193.53      3.50 o 
   7   4   1       43.63       45.32      1.96 o 
   8   4   1       26.21       22.89      1.75 o 
   9   4   1        3.75        4.18      1.28 o 
  10   4   1       10.03       15.41      1.76 o 
   0   5   1      171.87      164.32      2.58 o 
   1   5   1      520.72      553.54      4.69 o 
   2   5   1       46.03       51.38      1.56 o 
   3   5   1      144.25      144.08      2.65 o 
   4   5   1      102.26       93.06      2.31 o 
   5   5   1       51.19       50.23      1.89 o 
   6   5   1       71.06       84.46      2.49 o 
   7   5   1       12.86       16.48      1.52 o 
   8   5   1        5.88        5.24      1.36 o 
   9   5   1        3.79        3.09      1.26 o 
  10   5   1        0.23       -1.28      1.37 o 
   0   6   1      610.17      643.02      5.55 o 
   1   6   1      252.08      248.28      3.45 o 
   2   6   1      102.55      102.92      2.36 o 
   3   6   1       42.07       37.92      1.65 o 
   4   6   1       18.10       15.50      1.30 o 
   5   6   1       73.84       72.56      2.36 o 
   6   6   1       22.00       28.30      1.71 o 
   7   6   1       64.93       62.22      2.57 o 
   8   6   1       10.22        7.06      1.56 o 
   9   6   1        7.78        4.17      1.60 o 
   0   7   1       28.68       24.64      1.42 o 
   1   7   1      187.87      183.44      3.28 o 
   2   7   1      189.23      199.58      3.47 o 
   3   7   1      119.17      116.26      2.84 o 
   4   7   1       85.75       88.03      2.56 o 
   5   7   1      126.83      124.71      3.20 o 
   6   7   1        5.88        5.65      1.31 o 
   7   7   1       22.02       20.65      1.75 o 
   8   7   1        0.31       -1.24      1.24 o 
   9   7   1        1.83       -0.72      1.37 o 
   0   8   1        0.17        0.12      0.91 o 
   1   8   1        1.28        2.96      1.00 o 
   2   8   1       20.80       19.24      1.49 o 
   3   8   1      381.61      382.80      5.25 o 
   4   8   1       54.40       51.30      2.26 o 
   5   8   1      262.24      262.58      4.79 o 
   6   8   1       12.52       14.05      1.56 o 
   7   8   1        0.56       -1.30      1.30 o 
   8   8   1        3.36        3.99      1.47 o 
   0   9   1        7.08        7.65      1.23 o 
   1   9   1        5.36        7.06      1.22 o 
   2   9   1      114.84      110.54      3.11 o 
   3   9   1      147.85      155.62      3.69 o 
   4   9   1       12.33        9.72      1.50 o 
   5   9   1       90.04       99.83      3.22 o 
   6   9   1       66.86       57.42      2.70 o 
   7   9   1       94.68       95.17      3.58 o 
   0  10   1      129.26      124.17      3.49 o 
   1  10   1       38.47       39.77      2.19 o 
   2  10   1       49.58       51.35      2.49 o 
   3  10   1       17.15       19.05      1.76 o 
   4  10   1        5.03        9.56      1.58 o 
   5  10   1        7.26        5.94      1.53 o 
   6  10   1       74.40       79.18      3.24 o 
   0  11   1       34.58       39.73      2.40 o 
   1  11   1       22.51       20.96      1.97 o 
   2  11   1       16.97       16.24      1.87 o 
   3  11   1        0.38       -1.20      1.20 o 
   4  11   1        3.07        2.72      1.48 o 
   5  11   1       11.86       13.06      1.89 o 
   0  12   1        0.73        0.21      1.45 o 
   1  12   1        9.29       11.65      1.78 o 
   2  12   1       47.74       48.75      2.67 o 
   3  12   1       13.64       13.29      2.02 o 
   1   0   2     8781.18     8931.23     38.41 o 
   2   0   2     5679.66     5969.06     23.70 o 
   3   0   2       19.22       15.41      0.89 o 
   4   0   2      194.93      200.95      2.70 o 
   5   0   2       29.46       28.20      1.28 o 
   6   0   2       24.81       22.70      1.36 o 
   7   0   2        5.31        5.51      1.10 o 
   8   0   2        3.11        3.95      1.15 o 
   9   0   2      166.62      167.20      3.92 o 
  10   0   2        0.25       -0.73      1.28 o 
  11   0   2        0.01       -1.02      1.37 o 
   0   1   2     2800.18     2655.65     11.44 o 
   1   1   2     4573.39     4532.67     18.23 o 
   2   1   2     2226.10     2114.10      7.56 o 
   3   1   2      271.61      268.21      2.80 o 
   4   1   2       60.79       58.95      1.59 o 
   5   1   2      461.64      475.60      4.59 o 
   6   1   2       19.39       21.12      1.35 o 
   7   1   2      119.71      120.60      2.87 o 
   8   1   2      106.86      100.18      2.88 o 
   9   1   2      121.99      121.28      3.43 o 
  10   1   2       11.33       10.18      1.74 o 
  11   1   2        8.67        8.26      1.72 o 
   0   2   2      150.65      154.47      1.81 o 
   1   2   2     2450.23     2448.73      8.26 o 
   2   2   2     2052.94     2083.43      7.87 o 
   3   2   2      135.60      131.71      2.09 o 
   4   2   2      646.35      690.99      5.19 o 
   5   2   2      477.12      477.19      4.74 o 
   6   2   2      132.00      137.87      2.83 o 
   7   2   2       34.03       30.09      1.69 o 
   8   2   2       25.23       23.45      1.71 o 
   9   2   2       99.83       99.02      3.17 o 
  10   2   2       31.12       35.51      2.33 o 
  11   2   2        6.76       10.53      1.76 o 
   0   3   2     1793.43     1774.20      7.22 o 
   1   3   2       78.42       79.05      1.55 o 
   2   3   2      178.46      194.38      2.48 o 
   3   3   2      143.52      153.05      2.39 o 
   4   3   2      230.62      239.69      3.23 o 
   5   3   2       54.73       64.51      1.91 o 
   6   3   2       78.20       89.98      2.40 o 
   7   3   2       22.05       18.64      1.45 o 
   8   3   2        8.17        6.40      1.32 o 
   9   3   2       25.50       26.97      1.95 o 
  10   3   2       24.95       28.37      2.10 o 
   0   4   2      441.85      428.10      3.77 o 
   1   4   2      449.31      447.19      3.96 o 
   2   4   2      750.50      774.45      5.42 o 
   3   4   2       86.97       90.66      2.03 o 
   4   4   2      170.23      166.22      2.86 o 
   5   4   2      307.84      329.61      4.28 o 
   6   4   2       43.56       38.87      1.75 o 
   7   4   2       69.67       71.62      2.40 o 
   8   4   2       23.56       22.84      1.71 o 
   9   4   2       28.30       30.08      1.96 o 
  10   4   2        6.06        5.16      1.56 o 
   0   5   2     1296.93     1396.43      7.76 o 
   1   5   2       69.62       61.30      1.74 o 
   2   5   2      124.83      142.09      2.55 o 
   3   5   2       91.40       90.40      2.14 o 
   4   5   2        3.04        3.22      0.87 o 
   5   5   2       30.74       34.19      1.65 o 
   6   5   2        4.14        6.91      1.13 o 
   7   5   2       43.05       41.03      2.04 o 
   8   5   2       41.04       34.45      2.07 o 
   9   5   2        1.43        1.05      1.23 o 
  10   5   2       13.35        9.44      1.70 o 
   0   6   2       13.48       11.85      1.08 o 
   1   6   2       72.79       73.28      2.02 o 
   2   6   2      101.07       97.49      2.33 o 
   3   6   2      101.50       99.63      2.46 o 
   4   6   2       79.14       76.38      2.32 o 
   5   6   2      180.72      180.55      3.58 o 
   6   6   2       53.96       47.29      2.15 o 
   7   6   2        8.22        7.21      1.45 o 
   8   6   2       33.59       37.97      2.31 o 
   9   6   2       17.93       17.03      1.88 o 
   0   7   2       13.52       13.16      1.21 o 
   1   7   2      124.68      123.45      2.76 o 
   2   7   2      358.87      373.36      4.76 o 
   3   7   2      109.51      106.46      2.77 o 
   4   7   2      111.18       98.75      2.73 o 
   5   7   2      262.76      267.50      4.56 o 
   6   7   2       29.16       32.74      1.97 o 
   7   7   2       28.45       27.03      1.99 o 
   8   7   2        5.03        1.89      1.48 o 
   9   7   2        2.33        2.76      1.46 o 
   0   8   2      144.88      136.45      3.14 o 
   1   8   2       43.22       43.71      1.90 o 
   2   8   2       83.79       81.28      2.52 o 
   3   8   2       11.84        9.70      1.39 o 
   4   8   2      427.39      391.93      5.65 o 
   5   8   2        9.88       12.08      1.52 o 
   6   8   2       54.67       49.21      2.43 o 
   7   8   2        3.29        2.76      1.31 o 
   8   8   2        0.64        1.25      1.44 o 
   0   9   2        3.89        1.72      1.11 o 
   1   9   2      150.75      149.00      3.52 o 
   2   9   2      171.48      169.80      3.79 o 
   3   9   2       92.09       96.41      3.02 o 
   4   9   2        1.12        4.45      1.34 o 
   5   9   2       74.03       70.32      2.85 o 
   6   9   2       29.32       31.83      2.15 o 
   7   9   2        2.77        1.63      1.50 o 
   0  10   2        0.58        1.38      1.24 o 
   1  10   2       57.51       55.93      2.58 o 
   2  10   2      130.33      127.96      3.64 o 
   3  10   2        2.32        3.14      1.35 o 
   4  10   2       29.62       31.75      2.13 o 
   5  10   2       19.11       20.98      2.02 o 
   6  10   2        5.55       10.58      1.61 o 
   0  11   2       53.59       43.39      2.47 o 
   1  11   2        9.91        5.94      1.58 o 
   2  11   2       23.89       28.16      2.02 o 
   3  11   2        1.42        4.16      1.43 o 
   4  11   2        2.93        3.23      1.54 o 
   5  11   2       13.00       17.75      1.94 o 
   0  12   2        5.72        2.71      1.56 o 
   1  12   2        2.34        4.54      1.58 o 
   2  12   2        2.17        4.27      1.51 o 
   1   0   3     4059.42     3805.73     16.16 o 
   2   0   3       26.41       21.34      0.93 o 
   3   0   3      428.62      397.46      3.57 o 
   4   0   3       12.61       12.14      0.95 o 
   5   0   3      108.23      111.21      2.36 o 
   6   0   3       96.80       94.72      2.42 o 
   7   0   3     1132.01     1127.75      8.69 o 
   8   0   3       75.23       75.33      2.67 o 
   9   0   3      152.31      148.00      3.77 o 
  10   0   3        0.10        2.43      1.23 o 
  11   0   3        2.64        2.06      1.59 o 
   0   1   3      146.36      151.12      1.84 o 
   1   1   3     4168.60     4089.73     17.49 o 
   2   1   3     1446.00     1406.05      6.35 o 
   3   1   3      606.01      609.45      4.46 o 
   4   1   3      166.16      176.09      2.68 o 
   5   1   3      324.20      318.92      3.94 o 
   6   1   3      262.46      267.33      3.93 o 
   7   1   3       98.53       96.39      2.64 o 
   8   1   3      209.96      205.27      4.05 o 
   9   1   3      122.13      122.69      3.42 o 
  10   1   3        3.44        3.37      1.41 o 
  11   1   3       14.81       13.93      2.01 o 
   0   2   3       23.91       20.81      0.92 o 
   1   2   3     1689.13     1631.38      6.82 o 
   2   2   3     2147.38     2048.84      8.28 o 
   3   2   3      967.37      999.02      5.98 o 
   4   2   3      604.60      632.00      5.16 o 
   5   2   3       24.91       36.91      1.53 o 
   6   2   3        7.42        8.43      1.01 o 
   7   2   3       15.75       17.22      1.44 o 
   8   2   3       14.89       14.65      1.52 o 
   9   2   3        6.73        5.95      1.47 o 
  10   2   3        2.49        2.19      1.38 o 
   0   3   3        3.14        1.63      0.70 o 
   1   3   3     2588.25     2594.29      9.87 o 
   2   3   3       80.36       83.14      1.79 o 
   3   3   3     1724.53     1821.01      8.64 o 
   4   3   3      121.73      125.83      2.47 o 
   5   3   3       90.09       99.72      2.35 o 
   6   3   3        3.76        2.83      0.97 o 
   7   3   3        2.30        1.68      1.07 o 
   8   3   3        1.37       -1.20      1.20 o 
   9   3   3       12.90       10.07      1.58 o 
  10   3   3       24.80       22.43      2.02 o 
   0   4   3      230.57      234.06      2.95 o 
   1   4   3      436.04      460.65      4.15 o 
   2   4   3       31.51       28.76      1.25 o 
   3   4   3      426.55      425.34      4.35 o 
   4   4   3       10.03       11.14      1.02 o 
   5   4   3      138.97      140.24      2.92 o 
   6   4   3        1.29       -0.90      0.90 o 
   7   4   3       12.96       11.36      1.44 o 
   8   4   3        4.24        3.79      1.30 o 
   9   4   3        2.91        3.85      1.36 o 
  10   4   3        0.85        2.35      1.41 o 
   0   5   3        0.09        1.78      0.73 o 
   1   5   3      305.86      311.20      3.73 o 
   2   5   3       97.41       90.55      2.15 o 
   3   5   3      137.58      133.35      2.68 o 
   4   5   3       13.61       14.98      1.23 o 
   5   5   3       27.06       24.51      1.52 o 
   6   5   3        8.83        8.92      1.25 o 
   7   5   3      130.60      130.98      3.39 o 
   8   5   3        7.05        4.00      1.28 o 
   9   5   3       50.65       43.71      2.47 o 
  10   5   3        0.12        0.78      1.35 o 
   0   6   3       91.80       92.85      2.30 o 
   1   6   3      164.08      167.02      3.00 o 
   2   6   3       47.83       47.03      1.80 o 
   3   6   3      146.65      151.75      3.09 o 
   4   6   3      366.13      354.70      4.76 o 
   5   6   3      179.24      179.68      3.60 o 
   6   6   3      210.93      196.35      4.06 o 
   7   6   3       83.18       73.52      2.77 o 
   8   6   3       32.93       31.37      2.12 o 
   9   6   3       58.17       58.29      2.88 o 
   0   7   3        6.82        7.82      1.10 o 
   1   7   3       41.18       40.85      1.74 o 
   2   7   3       35.85       38.94      1.79 o 
   3   7   3      105.04      115.65      2.87 o 
   4   7   3      112.88      113.44      3.01 o 
   5   7   3      141.64      141.93      3.47 o 
   6   7   3       65.98       64.98      2.67 o 
   7   7   3       37.51       32.18      2.17 o 
   8   7   3        0.99        2.25      1.36 o 
   9   7   3       16.53       15.33      1.87 o 
   0   8   3        2.76        0.73      1.01 o 
   1   8   3       22.36       24.52      1.55 o 
   2   8   3       54.49       52.88      2.18 o 
   3   8   3       63.36       57.35      2.33 o 
   4   8   3       57.96       62.82      2.46 o 
   5   8   3      117.55      118.53      3.42 o 
   6   8   3       59.38       56.91      2.63 o 
   7   8   3        1.81       -0.70      1.38 o 
   8   8   3        3.48        7.21      1.58 o 
   0   9   3       37.55       28.56      1.89 o 
   1   9   3       26.19       29.90      1.86 o 
   2   9   3      247.98      250.89      4.66 o 
   3   9   3      102.57      100.31      3.19 o 
   4   9   3       24.25       26.79      1.93 o 
   5   9   3       36.15       38.66      2.36 o 
   6   9   3       77.79       78.58      3.15 o 
   7   9   3       12.66       12.27      1.83 o 
   0  10   3      139.95      136.25      3.75 o 
   1  10   3       17.04        9.83      1.71 o 
   2  10   3      102.11       99.59      3.21 o 
   3  10   3       10.31        9.98      1.58 o 
   4  10   3        2.60        2.66      1.40 o 
   5  10   3       10.57       10.35      1.71 o 
   6  10   3        6.20        9.05      1.65 o 
   0  11   3       66.47       75.51      3.08 o 
   1  11   3       20.73       21.17      1.91 o 
   2  11   3        6.21        6.87      1.57 o 
   3  11   3        7.44       13.76      1.76 o 
   4  11   3        4.65        1.74      1.53 o 
   0  12   3       14.12       13.29      1.95 o 
   1  12   3        2.72        6.76      1.57 o 
   2  12   3        5.91        4.09      1.64 o 
   0   0   4     1383.09     1316.86      6.15 o 
   1   0   4        1.52        1.14      0.62 o 
   2   0   4       33.19       33.25      1.17 o 
   3   0   4       24.86       27.61      1.17 o 
   4   0   4      194.06      189.50      2.90 o 
   5   0   4       75.03       69.87      1.99 o 
   6   0   4       93.94       99.65      2.54 o 
   7   0   4       25.98       22.78      1.67 o 
   8   0   4      229.29      212.58      4.25 o 
   9   0   4        6.78        1.16      1.43 o 
  10   0   4        0.02        2.63      1.34 o 
   0   1   4        5.35        3.48      0.71 o 
   1   1   4      122.00      107.00      1.83 o 
   2   1   4       90.51       90.89      1.79 o 
   3   1   4       52.41       52.69      1.54 o 
   4   1   4      167.69      175.13      2.80 o 
   5   1   4        9.80        6.88      1.00 o 
   6   1   4       78.03       82.93      2.36 o 
   7   1   4      285.11      289.86      4.55 o 
   8   1   4        5.04        4.30      1.31 o 
   9   1   4       11.65        9.08      1.50 o 
  10   1   4        7.62       10.57      1.62 o 
   0   2   4       74.45       64.59      1.53 o 
   1   2   4     1142.29     1094.39      5.96 o 
   2   2   4      613.81      611.49      4.64 o 
   3   2   4      734.70      733.32      5.40 o 
   4   2   4      177.25      189.40      3.00 o 
   5   2   4       11.21       11.22      1.12 o 
   6   2   4        2.71        1.19      0.96 o 
   7   2   4      150.00      149.45      3.34 o 
   8   2   4       19.68       17.46      1.63 o 
   9   2   4       47.64       42.52      2.30 o 
  10   2   4        0.62        1.50      1.39 o 
   0   3   4      765.50      765.52      5.21 o 
   1   3   4      130.26      134.51      2.26 o 
   2   3   4     1125.22     1163.57      6.80 o 
   3   3   4      383.32      357.27      3.98 o 
   4   3   4      191.96      179.59      3.04 o 
   5   3   4      103.36       96.33      2.45 o 
   6   3   4       12.94       14.56      1.30 o 
   7   3   4       25.28       25.46      1.71 o 
   8   3   4       45.52       46.88      2.28 o 
   9   3   4        2.41        5.58      1.41 o 
  10   3   4        9.38       11.92      1.78 o 
   0   4   4      587.91      611.28      5.00 o 
   1   4   4      818.44      836.64      5.98 o 
   2   4   4      899.71      908.70      6.43 o 
   3   4   4      341.15      366.63      4.24 o 
   4   4   4      119.01      116.13      2.60 o 
   5   4   4       30.09       29.08      1.59 o 
   6   4   4      138.43      137.87      3.18 o 
   7   4   4       16.48       12.21      1.42 o 
   8   4   4       31.02       26.86      1.94 o 
   9   4   4        8.64       11.82      1.62 o 
  10   4   4        6.06        5.17      1.57 o 
   0   5   4      311.78      333.87      3.98 o 
   1   5   4      131.71      135.34      2.62 o 
   2   5   4      162.27      179.89      3.05 o 
   3   5   4      190.11      197.51      3.33 o 
   4   5   4       20.18       21.92      1.43 o 
   5   5   4       28.88       29.62      1.70 o 
   6   5   4       81.86       87.07      2.73 o 
   7   5   4       56.08       64.64      2.56 o 
   8   5   4       42.43       44.98      2.35 o 
   9   5   4       20.12       21.75      2.03 o 
   0   6   4       55.90       55.76      1.88 o 
   1   6   4       33.08       31.19      1.51 o 
   2   6   4        4.10        4.25      1.01 o 
   3   6   4      116.90      126.32      2.91 o 
   4   6   4       55.15       50.20      2.04 o 
   5   6   4       84.63       84.21      2.63 o 
   6   6   4      195.16      202.89      4.13 o 
   7   6   4       18.39       15.01      1.65 o 
   8   6   4       11.66       15.24      1.67 o 
   9   6   4       18.56       13.96      1.88 o 
   0   7   4        7.62        6.45      1.10 o 
   1   7   4        6.86        9.72      1.17 o 
   2   7   4       24.48       25.63      1.59 o 
   3   7   4      280.14      289.36      4.58 o 
   4   7   4      542.51      547.02      6.46 o 
   5   7   4       27.92       30.82      1.97 o 
   6   7   4        6.03        5.64      1.38 o 
   7   7   4        8.79        7.01      1.54 o 
   8   7   4       28.05       25.81      2.12 o 
   0   8   4        2.59        2.76      1.06 o 
   1   8   4       30.87       27.94      1.80 o 
   2   8   4       16.13       12.69      1.51 o 
   3   8   4       15.32       13.39      1.51 o 
   4   8   4      196.40      204.62      4.24 o 
   5   8   4       15.56       13.08      1.65 o 
   6   8   4       15.41       16.00      1.68 o 
   7   8   4        4.53        4.46      1.44 o 
   8   8   4       10.94       12.60      1.79 o 
   0   9   4        1.48        0.23      1.11 o 
   1   9   4       57.66       52.16      2.35 o 
   2   9   4      148.40      139.71      3.61 o 
   3   9   4        6.35        6.47      1.35 o 
   4   9   4       15.66       12.57      1.65 o 
   5   9   4       29.74       32.74      2.18 o 
   6   9   4        9.45        8.12      1.61 o 
   7   9   4        1.59        2.39      1.52 o 
   0  10   4      223.75      207.28      4.58 o 
   1  10   4       48.11       50.62      2.50 o 
   2  10   4       35.41       36.72      2.30 o 
   3  10   4        4.96        4.37      1.39 o 
   4  10   4        8.33        7.56      1.54 o 
   5  10   4       14.25       11.33      1.86 o 
   6  10   4        0.67        0.69      1.44 o 
   0  11   4      142.59      147.97      4.20 o 
   1  11   4       31.72       34.33      2.34 o 
   2  11   4       14.75       16.90      1.85 o 
   3  11   4        1.99        3.42      1.41 o 
   4  11   4        4.00        6.13      1.66 o 
   0  12   4       11.94       17.31      1.93 o 
   1   0   5       28.35       29.54      1.17 o 
   2   0   5      366.06      356.02      3.67 o 
   3   0   5        8.80        8.99      0.90 o 
   4   0   5      271.04      259.93      3.58 o 
   5   0   5       47.49       50.90      1.86 o 
   6   0   5       64.58       67.62      2.23 o 
   7   0   5      159.07      162.59      3.54 o 
   8   0   5      122.18      116.44      3.29 o 
   9   0   5       10.15        9.28      1.59 o 
  10   0   5       10.97       10.17      1.74 o 
   0   1   5      136.27      130.72      2.19 o 
   1   1   5      110.69      108.67      2.01 o 
   2   1   5      427.20      415.20      3.99 o 
   3   1   5      417.68      414.34      4.20 o 
   4   1   5       11.64       12.85      1.12 o 
   5   1   5       59.87       62.59      2.02 o 
   6   1   5      136.55      137.21      3.10 o 
   7   1   5      502.63      499.47      6.13 o 
   8   1   5        5.84        5.56      1.43 o 
   9   1   5        2.45        0.92      1.34 o 
  10   1   5        8.39       13.71      1.74 o 
   0   2   5      174.65      170.92      2.55 o 
   1   2   5       50.50       50.73      1.51 o 
   2   2   5      897.98      897.79      6.10 o 
   3   2   5      516.33      508.10      4.79 o 
   4   2   5      153.67      159.45      2.92 o 
   5   2   5       99.20       87.98      2.38 o 
   6   2   5       64.67       58.73      2.14 o 
   7   2   5       25.53       21.89      1.63 o 
   8   2   5       19.65       18.87      1.74 o 
   9   2   5       25.33       25.80      1.97 o 
  10   2   5        2.82        1.84      1.40 o 
   0   3   5       45.40       40.64      1.46 o 
   1   3   5      360.62      350.05      3.85 o 
   2   3   5       16.64       12.83      1.10 o 
   3   3   5     1332.49     1368.03      8.27 o 
   4   3   5      123.10      126.22      2.70 o 
   5   3   5      118.99      116.76      2.80 o 
   6   3   5        6.86        4.76      1.12 o 
   7   3   5        0.33       -1.02      1.02 o 
   8   3   5        5.55        5.16      1.39 o 
   9   3   5        1.99        0.09      1.28 o 
  10   3   5        9.00        9.50      1.80 o 
   0   4   5      211.56      213.05      3.17 o 
   1   4   5      360.45      356.35      4.13 o 
   2   4   5       64.39       76.50      2.05 o 
   3   4   5      134.65      131.02      2.73 o 
   4   4   5       83.55       79.34      2.29 o 
   5   4   5        0.93       -0.97      0.97 o 
   6   4   5       53.21       49.41      2.14 o 
   7   4   5       30.03       26.43      1.86 o 
   8   4   5       74.95       81.10      2.97 o 
   9   4   5        3.27        4.46      1.42 o 
   0   5   5       37.12       36.91      1.58 o 
   1   5   5       80.86       71.51      2.11 o 
   2   5   5      338.49      337.70      4.41 o 
   3   5   5       44.56       51.20      1.91 o 
   4   5   5       21.32       22.41      1.48 o 
   5   5   5      104.77      108.19      2.92 o 
   6   5   5      121.92      130.60      3.30 o 
   7   5   5      190.45      185.00      4.13 o 
   8   5   5       24.89       24.62      2.06 o 
   9   5   5       20.52       25.49      2.11 o 
   0   6   5       38.01       45.80      1.85 o 
   1   6   5      203.53      208.21      3.65 o 
   2   6   5      305.78      293.99      4.32 o 
   3   6   5       15.88       14.46      1.41 o 
   4   6   5        6.44        7.08      1.16 o 
   5   6   5        7.46        6.67      1.35 o 
   6   6   5      129.69      136.97      3.60 o 
   7   6   5       29.26       30.87      2.08 o 
   8   6   5       35.22       33.45      2.24 o 
   9   6   5        4.13        2.96      1.53 o 
   0   7   5        6.45        5.58      1.13 o 
   1   7   5       82.19       78.55      2.51 o 
   2   7   5       79.54       77.94      2.51 o 
   3   7   5      121.47      132.15      3.25 o 
   4   7   5      118.03      117.90      3.23 o 
   5   7   5      126.04      122.47      3.38 o 
   6   7   5       87.92       84.22      3.00 o 
   7   7   5        7.58       11.91      1.66 o 
   8   7   5        9.06       10.03      1.75 o 
   0   8   5        0.06       -1.01      1.01 o 
   1   8   5       25.97       22.93      1.66 o 
   2   8   5       17.10       11.80      1.54 o 
   3   8   5       68.61       61.40      2.58 o 
   4   8   5      108.56      111.61      3.34 o 
   5   8   5        1.27        0.75      1.25 o 
   6   8   5        2.84        1.67      1.32 o 
   7   8   5       11.14        9.00      1.73 o 
   0   9   5        0.88        5.21      1.21 o 
   1   9   5       18.79       20.84      1.74 o 
   2   9   5       30.11       27.51      1.95 o 
   3   9   5        6.19        9.34      1.49 o 
   4   9   5       19.52       20.32      1.89 o 
   5   9   5       10.89       13.61      1.67 o 
   6   9   5       16.87       18.53      1.95 o 
   0  10   5      101.91      108.01      3.47 o 
   1  10   5       73.82       67.29      2.91 o 
   2  10   5        8.56        2.60      1.50 o 
   3  10   5        1.82        1.82      1.33 o 
   4  10   5        0.61       -1.21      1.21 o 
   5  10   5        1.88        5.99      1.49 o 
   0  11   5        4.21        2.57      1.61 o 
   1  11   5       54.99       65.32      2.96 o 
   2  11   5        4.40        0.56      1.45 o 
   3  11   5        0.86       -0.75      1.38 o 
   0   0   6      183.47      171.21      2.69 o 
   1   0   6       56.00       52.25      1.60 o 
   2   0   6     1485.39     1459.13      8.16 o 
   3   0   6      142.20      149.31      2.76 o 
   4   0   6      127.43      129.99      2.71 o 
   5   0   6        0.08        0.01      0.90 o 
   6   0   6        1.54        1.87      1.02 o 
   7   0   6       22.65       23.29      1.70 o 
   8   0   6       11.69       13.20      1.58 o 
   9   0   6       13.80       14.67      1.80 o 
  10   0   6        0.05       -1.46      1.46 o 
   0   1   6       57.82       52.81      1.63 o 
   1   1   6      364.85      373.20      4.01 o 
   2   1   6       56.37       56.94      1.72 o 
   3   1   6       10.35       11.90      1.07 o 
   4   1   6       53.70       56.41      1.90 o 
   5   1   6       53.56       49.81      1.94 o 
   6   1   6       72.37       74.58      2.46 o 
   7   1   6       12.21       13.23      1.54 o 
   8   1   6      123.93      130.02      3.58 o 
   9   1   6        6.74        4.18      1.49 o 
  10   1   6        6.01        7.08      1.57 o 
   0   2   6        5.40        4.99      0.89 o 
   1   2   6       21.83       19.48      1.19 o 
   2   2   6      158.77      157.65      2.80 o 
   3   2   6      122.26      126.91      2.64 o 
   4   2   6      140.42      140.86      2.89 o 
   5   2   6      111.94      112.22      2.77 o 
   6   2   6      364.17      372.67      5.24 o 
   7   2   6       26.16       24.43      1.76 o 
   8   2   6       34.12       36.36      2.11 o 
   9   2   6       10.58       10.05      1.68 o 
  10   2   6        3.93        6.75      1.59 o 
   0   3   6       53.21       54.40      1.74 o 
   1   3   6       79.52       88.14      2.16 o 
   2   3   6      320.71      328.18      4.09 o 
   3   3   6      670.34      653.72      6.01 o 
   4   3   6      162.16      164.68      3.22 o 
   5   3   6       36.40       34.44      1.79 o 
   6   3   6      147.91      139.12      3.35 o 
   7   3   6       28.08       27.74      1.95 o 
   8   3   6        4.45        1.34      1.40 o 
   9   3   6        8.91        8.94      1.69 o 
   0   4   6        5.50        5.36      0.95 o 
   1   4   6       67.72       62.00      1.95 o 
   2   4   6      218.03      220.23      3.55 o 
   3   4   6        0.04        1.84      0.91 o 
   4   4   6      241.03      233.68      3.96 o 
   5   4   6      134.77      132.50      3.17 o 
   6   4   6       11.85       11.75      1.41 o 
   7   4   6       62.82       61.49      2.66 o 
   8   4   6      104.57      100.45      3.38 o 
   9   4   6        7.03        8.78      1.63 o 
   0   5   6      303.98      302.95      4.22 o 
   1   5   6       77.00       73.34      2.23 o 
   2   5   6      250.41      256.69      4.03 o 
   3   5   6       74.75       70.43      2.27 o 
   4   5   6      125.36      130.18      3.10 o 
   5   5   6      154.35      152.74      3.56 o 
   6   5   6       40.81       48.35      2.31 o 
   7   5   6       36.25       39.36      2.27 o 
   8   5   6       45.07       43.67      2.51 o 
   9   5   6        5.90        8.81      1.69 o 
   0   6   6       86.98       88.09      2.57 o 
   1   6   6       42.10       45.74      1.95 o 
   2   6   6      304.85      302.78      4.64 o 
   3   6   6      256.21      250.15      4.28 o 
   4   6   6       13.31       17.81      1.54 o 
   5   6   6       19.62       21.46      1.73 o 
   6   6   6        5.50        5.55      1.38 o 
   7   6   6       34.54       38.28      2.26 o 
   8   6   6        4.36        3.59      1.49 o 
   0   7   6      186.61      194.33      3.84 o 
   1   7   6       16.54       17.78      1.56 o 
   2   7   6       53.19       50.26      2.16 o 
   3   7   6       43.48       43.44      2.17 o 
   4   7   6       61.87       63.70      2.61 o 
   5   7   6       40.23       39.89      2.21 o 
   6   7   6        0.27        0.71      1.32 o 
   7   7   6        6.50        7.11      1.52 o 
   8   7   6        3.33        4.17      1.54 o 
   0   8   6       10.02       10.38      1.34 o 
   1   8   6       67.98       60.95      2.47 o 
   2   8   6       46.92       50.93      2.37 o 
   3   8   6       17.29       13.53      1.70 o 
   4   8   6       52.30       58.86      2.63 o 
   5   8   6       11.74       10.21      1.62 o 
   6   8   6       18.41       17.81      1.89 o 
   7   8   6        1.36        4.83      1.54 o 
   0   9   6        6.99        6.82      1.40 o 
   1   9   6       58.24       60.54      2.59 o 
   2   9   6        4.64        5.53      1.38 o 
   3   9   6        3.89        4.29      1.45 o 
   4   9   6       35.75       33.90      2.30 o 
   5   9   6        8.16        6.96      1.61 o 
   6   9   6        4.76        4.77      1.54 o 
   0  10   6       51.52       55.02      2.76 o 
   1  10   6       15.79       13.81      1.81 o 
   2  10   6        4.98        3.85      1.47 o 
   3  10   6        0.29        2.17      1.40 o 
   4  10   6        4.60        4.62      1.54 o 
   0  11   6      125.44      135.76      4.18 o 
   1  11   6       37.77       38.31      2.56 o 
   2  11   6        4.80        7.99      1.73 o 
   1   0   7        0.37       -0.83      0.83 o 
   2   0   7       25.87       29.31      1.45 o 
   3   0   7       26.73       32.12      1.54 o 
   4   0   7        6.46        7.50      1.04 o 
   5   0   7       39.91       42.82      1.92 o 
   6   0   7        1.58       -0.14      1.12 o 
   7   0   7       19.93       23.24      1.75 o 
   8   0   7        9.78        6.40      1.55 o 
   9   0   7       22.50       29.39      2.17 o 
   0   1   7      753.90      666.83      5.80 o 
   1   1   7       61.26       59.28      1.86 o 
   2   1   7      103.95      104.17      2.46 o 
   3   1   7        9.33        7.63      1.02 o 
   4   1   7        7.42        5.73      1.10 o 
   5   1   7      135.38      135.80      3.13 o 
   6   1   7      187.59      190.57      3.88 o 
   7   1   7       11.19       12.72      1.54 o 
   8   1   7       17.85       26.38      2.03 o 
   9   1   7       19.70       20.73      2.04 o 
   0   2   7      205.19      197.61      3.26 o 
   1   2   7       19.40       18.57      1.22 o 
   2   2   7       19.00       17.89      1.25 o 
   3   2   7      117.24      112.11      2.62 o 
   4   2   7      107.58      116.72      2.83 o 
   5   2   7      116.45      113.81      2.93 o 
   6   2   7       85.86       93.67      2.90 o 
   7   2   7       34.20       31.84      2.00 o 
   8   2   7       14.07       12.00      1.73 o 
   9   2   7        1.17        4.49      1.45 o 
   0   3   7       13.88       11.96      1.15 o 
   1   3   7       40.86       40.03      1.65 o 
   2   3   7       80.75       76.79      2.23 o 
   3   3   7      151.50      150.73      3.16 o 
   4   3   7       35.52       38.35      1.86 o 
   5   3   7      324.95      318.51      4.90 o 
   6   3   7      146.49      143.00      3.53 o 
   7   3   7       25.15       25.21      1.87 o 
   8   3   7       13.90       14.93      1.73 o 
   9   3   7       30.43       38.59      2.46 o 
   0   4   7      156.85      163.92      3.20 o 
   1   4   7       21.06       23.22      1.43 o 
   2   4   7       54.99       61.38      2.14 o 
   3   4   7       47.18       43.25      1.94 o 
   4   4   7      395.60      392.21      5.32 o 
   5   4   7      251.38      254.43      4.53 o 
   6   4   7       21.48       14.87      1.76 o 
   7   4   7      127.04      126.11      3.60 o 
   8   4   7       17.07       21.39      1.98 o 
   9   4   7       18.38       20.84      2.07 o 
   0   5   7      395.04      385.21      5.07 o 
   1   5   7      292.34      282.08      4.38 o 
   2   5   7        9.56       11.39      1.27 o 
   3   5   7      102.68      104.09      2.81 o 
   4   5   7       22.10       21.08      1.69 o 
   5   5   7       18.43       15.00      1.62 o 
   6   5   7       32.98       25.88      1.95 o 
   7   5   7       24.66       25.59      1.98 o 
   8   5   7       30.53       29.96      2.24 o 
   0   6   7       31.45       34.91      1.86 o 
   1   6   7       97.46       87.96      2.69 o 
   2   6   7      141.09      138.50      3.34 o 
   3   6   7      132.58      138.20      3.42 o 
   4   6   7       20.70       20.25      1.69 o 
   5   6   7        8.69        7.01      1.43 o 
   6   6   7       16.97       17.02      1.72 o 
   7   6   7        2.34        2.80      1.39 o 
   8   6   7       10.36       10.35      1.94 o 
   0   7   7       16.99       13.11      1.50 o 
   1   7   7       22.68       20.08      1.61 o 
   2   7   7        7.39        8.68      1.43 o 
   3   7   7      207.53      201.79      4.28 o 
   4   7   7       10.69        7.60      1.52 o 
   5   7   7        6.20        4.99      1.44 o 
   6   7   7        3.30        0.95      1.30 o 
   7   7   7        0.73        5.16      1.51 o 
   0   8   7       19.96       19.06      1.78 o 
   1   8   7        2.78        1.65      1.25 o 
   2   8   7       14.81       12.11      1.59 o 
   3   8   7        4.36        2.33      1.37 o 
   4   8   7        5.53        8.75      1.56 o 
   5   8   7       26.00       29.53      2.19 o 
   6   8   7       19.25       19.97      2.02 o 
   0   9   7        2.38       -0.77      1.29 o 
   1   9   7        0.63        1.42      1.29 o 
   2   9   7        9.78       10.18      1.63 o 
   3   9   7        3.87        5.38      1.50 o 
   4   9   7        8.41        9.50      1.65 o 
   5   9   7       27.27       26.26      2.34 o 
   0  10   7        4.89        2.35      1.71 o 
   1  10   7       13.80        9.76      1.77 o 
   2  10   7        0.11        0.95      1.34 o 
   3  10   7       16.15       16.35      2.07 o 
   0   0   8      593.78      565.43      5.75 o 
   1   0   8      260.31      274.78      4.04 o 
   2   0   8       86.22       89.54      2.43 o 
   3   0   8        2.91        1.16      0.92 o 
   4   0   8        0.38        0.76      0.93 o 
   5   0   8        0.91       -0.55      0.95 o 
   6   0   8        0.42       -1.10      1.10 o 
   7   0   8       18.58       20.47      1.76 o 
   8   0   8        1.76        3.95      1.37 o 
   9   0   8       15.26       18.97      1.98 o 
   0   1   8       58.27       63.57      2.09 o 
   1   1   8       34.87       36.92      1.67 o 
   2   1   8       69.43       68.69      2.20 o 
   3   1   8       93.54       96.86      2.61 o 
   4   1   8       56.88       64.63      2.26 o 
   5   1   8       34.03       30.15      1.78 o 
   6   1   8       23.40       23.37      1.76 o 
   7   1   8       15.29       15.50      1.67 o 
   8   1   8       13.78       18.82      1.84 o 
   9   1   8        0.09        0.37      1.60 o 
   0   2   8        4.21        4.57      0.97 o 
   1   2   8       38.80       38.09      1.67 o 
   2   2   8       27.30       23.80      1.52 o 
   3   2   8       35.29       35.01      1.78 o 
   4   2   8       20.10       22.18      1.63 o 
   5   2   8       65.11       69.41      2.49 o 
   6   2   8       35.12       41.17      2.15 o 
   7   2   8        7.43       10.38      1.42 o 
   8   2   8       22.98       21.75      1.97 o 
   9   2   8        4.81        6.02      1.62 o 
   0   3   8       37.22       37.31      1.71 o 
   1   3   8        0.86        3.09      0.92 o 
   2   3   8       28.13       28.29      1.65 o 
   3   3   8        6.71        9.09      1.19 o 
   4   3   8      211.41      201.19      3.95 o 
   5   3   8       44.63       48.05      2.25 o 
   6   3   8      126.15      125.24      3.46 o 
   7   3   8        8.31        8.76      1.60 o 
   8   3   8       12.02       14.05      1.75 o 
   0   4   8        0.20       -0.90      0.90 o 
   1   4   8      162.06      161.35      3.42 o 
   2   4   8       35.08       27.80      1.69 o 
   3   4   8       25.98       24.08      1.66 o 
   4   4   8      346.82      352.86      5.29 o 
   5   4   8       37.16       39.03      2.15 o 
   6   4   8       44.75       45.87      2.35 o 
   7   4   8       17.80       21.16      1.88 o 
   8   4   8       27.90       25.46      2.21 o 
   0   5   8      110.30      100.55      2.86 o 
   1   5   8      179.87      178.16      3.70 o 
   2   5   8      154.76      154.50      3.53 o 
   3   5   8        1.05        1.78      1.05 o 
   4   5   8       15.27       17.90      1.65 o 
   5   5   8       47.16       44.14      2.30 o 
   6   5   8       69.38       61.27      2.69 o 
   7   5   8       42.61       37.29      2.38 o 
   8   5   8        8.14        8.52      1.86 o 
   0   6   8        5.06        4.31      1.24 o 
   1   6   8        0.48        1.27      1.16 o 
   2   6   8       59.98       61.47      2.48 o 
   3   6   8        5.57        3.16      1.30 o 
   4   6   8        1.66       -0.34      1.28 o 
   5   6   8       13.26       17.67      1.69 o 
   6   6   8       52.36       51.56      2.69 o 
   7   6   8        3.44        0.84      1.50 o 
   0   7   8      111.69      103.55      3.23 o 
   1   7   8       45.29       43.86      2.25 o 
   2   7   8       61.04       61.73      2.57 o 
   3   7   8        6.11        6.15      1.47 o 
   4   7   8        9.30       11.77      1.56 o 
   5   7   8       25.74       28.05      2.02 o 
   6   7   8        3.23        1.34      1.56 o 
   0   8   8       39.01       40.65      2.24 o 
   1   8   8        5.51        3.37      1.35 o 
   2   8   8       20.96       20.22      1.82 o 
   3   8   8       17.78       14.15      1.78 o 
   4   8   8        8.04        7.60      1.65 o 
   5   8   8        1.68        5.62      1.54 o 
   0   9   8        0.86        2.00      1.39 o 
   1   9   8        2.99        2.08      1.40 o 
   2   9   8        5.50        1.55      1.45 o 
   3   9   8       17.33       23.42      2.10 o 
   4   9   8        7.39        1.39      1.74 o 
   0  10   8        0.82        4.18      1.49 o 
   1  10   8        3.32        3.41      1.67 o 
   2  10   8        2.32        0.89      1.60 o 
   1   0   9      171.31      166.76      3.41 o 
   2   0   9        0.83        0.90      0.93 o 
   3   0   9       42.04       41.89      1.97 o 
   4   0   9        7.08        5.98      1.17 o 
   5   0   9        9.69        9.95      1.48 o 
   6   0   9        1.91       -1.08      1.14 o 
   7   0   9        3.46        3.29      1.24 o 
   8   0   9        0.15        0.52      1.35 o 
   0   1   9       22.82       25.54      1.62 o 
   1   1   9       46.56       48.62      2.01 o 
   2   1   9        5.16        8.48      1.19 o 
   3   1   9       12.42       12.25      1.38 o 
   4   1   9       55.97       54.92      2.27 o 
   5   1   9       44.77       40.54      2.14 o 
   6   1   9       15.11       15.20      1.65 o 
   7   1   9       29.66       32.13      2.12 o 
   8   1   9        5.86        8.76      1.74 o 
   0   2   9       81.93       81.42      2.53 o 
   1   2   9       52.10       56.85      2.16 o 
   2   2   9       66.46       64.87      2.32 o 
   3   2   9       24.69       24.36      1.67 o 
   4   2   9       49.85       59.24      2.38 o 
   5   2   9      147.60      140.38      3.70 o 
   6   2   9       17.35       15.68      1.79 o 
   7   2   9       18.42       22.05      2.02 o 
   8   2   9        0.82       -1.04      1.43 o 
   0   3   9        8.60        9.38      1.20 o 
   1   3   9       12.23       14.04      1.39 o 
   2   3   9       45.00       46.86      2.08 o 
   3   3   9       67.26       72.43      2.53 o 
   4   3   9      294.90      291.48      4.97 o 
   5   3   9       48.41       57.63      2.51 o 
   6   3   9        2.71        5.70      1.35 o 
   7   3   9        8.85        7.17      1.56 o 
   8   3   9       16.93       19.32      2.04 o 
   0   4   9      153.37      151.44      3.48 o 
   1   4   9      109.24      102.79      2.99 o 
   2   4   9       13.08       14.48      1.45 o 
   3   4   9       13.97       12.03      1.50 o 
   4   4   9       21.43       26.18      1.88 o 
   5   4   9      123.52      113.77      3.46 o 
   6   4   9       47.88       40.87      2.45 o 
   7   4   9        5.32        6.16      1.77 o 
   0   5   9        7.68       12.87      1.50 o 
   1   5   9      206.12      209.66      4.30 o 
   2   5   9       79.69       82.40      2.82 o 
   3   5   9       27.11       23.82      1.88 o 
   4   5   9        7.48        7.28      1.50 o 
   5   5   9       65.31       77.17      2.99 o 
   6   5   9        6.98        3.57      1.54 o 
   7   5   9        7.98       11.80      1.73 o 
   0   6   9       40.00       39.31      2.15 o 
   1   6   9       72.74       71.55      2.69 o 
   2   6   9        2.68        2.30      1.28 o 
   3   6   9        9.60        9.08      1.45 o 
   4   6   9       10.94       10.10      1.53 o 
   5   6   9        3.46        0.58      1.39 o 
   6   6   9       45.35       45.48      2.73 o 
   0   7   9        0.10        1.52      1.15 o 
   1   7   9       26.19       30.07      2.02 o 
   2   7   9        2.00        4.21      1.39 o 
   3   7   9        6.95        9.63      1.57 o 
   4   7   9       31.47       33.40      2.30 o 
   5   7   9        5.75        3.89      1.63 o 
   0   8   9        0.70        4.31      1.42 o 
   1   8   9       16.39       16.03      1.84 o 
   2   8   9        8.76        5.86      1.48 o 
   3   8   9        1.43        1.51      1.43 o 
   4   8   9       23.34       25.18      2.23 o 
   0   9   9        1.88       -1.49      1.49 o 
   1   9   9        2.26        3.20      1.52 o 
   2   9   9        3.17        3.84      1.42 o 
   0   0  10       87.96       89.65      2.79 o 
   1   0  10        1.78        0.38      1.02 o 
   2   0  10        7.51        8.01      1.30 o 
   3   0  10       25.89       26.69      1.82 o 
   4   0  10        2.10       -0.99      1.14 o 
   5   0  10       68.06       65.68      2.74 o 
   6   0  10       21.78       22.51      1.95 o 
   7   0  10        1.13       -0.12      1.36 o 
   0   1  10       39.63       37.34      1.97 o 
   1   1  10       30.17       29.83      1.89 o 
   2   1  10        9.86        7.21      1.32 o 
   3   1  10        6.96        5.05      1.24 o 
   4   1  10       29.83       30.73      1.93 o 
   5   1  10        2.50        4.42      1.37 o 
   6   1  10       60.83       53.83      2.62 o 
   7   1  10       13.95       12.97      1.83 o 
   0   2  10       55.74       58.41      2.36 o 
   1   2  10       51.68       49.18      2.20 o 
   2   2  10       13.76       11.80      1.43 o 
   3   2  10        4.49        5.27      1.27 o 
   4   2  10       52.71       50.54      2.36 o 
   5   2  10       15.93       13.08      1.78 o 
   6   2  10        5.59        7.77      1.51 o 
   7   2  10        2.13        3.93      1.49 o 
   0   3  10        8.62       11.08      1.47 o 
   1   3  10       78.87       76.06      2.74 o 
   2   3  10        2.12        4.69      1.24 o 
   3   3  10       13.38       13.53      1.63 o 
   4   3  10       97.08      100.01      3.27 o 
   5   3  10       67.50       57.26      2.64 o 
   6   3  10       15.47       15.66      1.85 o 
   7   3  10        2.50        2.39      1.48 o 
   0   4  10      293.66      301.27      5.15 o 
   1   4  10       14.92        9.55      1.65 o 
   2   4  10       93.99       93.12      3.06 o 
   3   4  10      129.80      135.07      3.73 o 
   4   4  10       46.43       53.37      2.49 o 
   5   4  10       17.33       15.49      1.74 o 
   6   4  10       13.21       10.48      1.74 o 
   7   4  10        0.63       -0.11      1.48 o 
   0   5  10       57.20       63.19      2.63 o 
   1   5  10       87.09       89.99      3.10 o 
   2   5  10       13.13       10.46      1.51 o 
   3   5  10       10.91       12.65      1.71 o 
   4   5  10       18.81       19.80      1.84 o 
   5   5  10       24.84       23.44      2.14 o 
   6   5  10       39.38       40.16      2.54 o 
   0   6  10        0.28        3.32      1.23 o 
   1   6  10       13.09       10.37      1.57 o 
   2   6  10        5.27        5.42      1.50 o 
   3   6  10       22.57       28.82      2.17 o 
   4   6  10        6.70        9.18      1.69 o 
   5   6  10       20.66       20.63      2.09 o 
   0   7  10        2.59        2.85      1.28 o 
   1   7  10       13.22       13.25      1.73 o 
   2   7  10       13.10       12.37      1.73 o 
   3   7  10       10.77       15.34      1.86 o 
   4   7  10        9.17        5.10      1.62 o 
   0   8  10        1.63        0.27      1.34 o 
   1   8  10        0.24        2.50      1.37 o 
   2   8  10        4.19        5.42      1.54 o 
   3   8  10        5.34        7.83      1.78 o 
   1   0  11       44.90       40.78      2.20 o 
   2   0  11        0.30        2.83      1.17 o 
   3   0  11        0.07       -1.13      1.13 o 
   4   0  11       30.25       29.56      2.04 o 
   5   0  11        0.21       -0.53      1.30 o 
   6   0  11        4.75       10.97      1.65 o 
   0   1  11       10.57        8.92      1.52 o 
   1   1  11        5.11        8.60      1.38 o 
   2   1  11        7.72        7.08      1.46 o 
   3   1  11       31.03       31.05      2.04 o 
   4   1  11       21.35       18.18      1.80 o 
   5   1  11       26.88       29.63      2.10 o 
   6   1  11       13.37       13.55      1.87 o 
   0   2  11       44.35       43.70      2.30 o 
   1   2  11       21.08       22.96      1.90 o 
   2   2  11       40.76       43.28      2.24 o 
   3   2  11       12.93       17.77      1.74 o 
   4   2  11        8.78        9.46      1.58 o 
   5   2  11        9.70       11.91      1.68 o 
   6   2  11        6.57        4.59      1.64 o 
   0   3  11      108.77      116.19      3.43 o 
   1   3  11      141.90      147.01      3.88 o 
   2   3  11        0.56        4.49      1.34 o 
   3   3  11       27.50       27.90      2.06 o 
   4   3  11        4.06        2.82      1.40 o 
   5   3  11        2.76        1.71      1.37 o 
   6   3  11        6.93        8.35      1.56 o 
   0   4  11        0.24       -1.29      1.29 o 
   1   4  11       76.24       72.12      2.95 o 
   2   4  11       28.20       34.96      2.23 o 
   3   4  11       49.85       51.22      2.56 o 
   4   4  11       26.35       26.01      2.07 o 
   5   4  11        4.86        9.86      1.74 o 
   0   5  11       14.51       15.27      1.78 o 
   1   5  11       10.50       11.82      1.67 o 
   2   5  11       28.35       30.67      2.18 o 
   3   5  11       41.36       44.17      2.61 o 
   4   5  11        0.58       -1.26      1.43 o 
   5   5  11        2.56        3.77      1.54 o 
   0   6  11        0.95        1.07      1.23 o 
   1   6  11        5.82        7.72      1.52 o 
   2   6  11        8.34       10.04      1.71 o 
   3   6  11       36.78       45.27      2.63 o 
   4   6  11       14.88       17.65      2.12 o 
   0   7  11        2.48        4.70      1.41 o 
   1   7  11        0.32       -0.09      1.38 o 
   2   7  11        4.79        8.01      1.72 o 
   0   0  12        0.33        1.60      1.25 o 
   1   0  12        0.86        0.19      1.26 o 
   2   0  12       21.21       21.41      1.88 o 
   3   0  12       11.47       10.91      1.63 o 
   4   0  12        0.34        0.71      1.33 o 
   5   0  12        8.26        3.80      1.69 o 
   0   1  12        1.86        4.57      1.36 o 
   1   1  12        1.13        0.58      1.30 o 
   2   1  12        1.65       -1.37      1.37 o 
   3   1  12       27.18       22.19      2.00 o 
   4   1  12       32.26       30.69      2.26 o 
   5   1  12        3.56        2.09      1.45 o 
   0   2  12        0.60       -0.55      1.32 o 
   1   2  12       11.69        7.01      1.59 o 
   2   2  12       74.38       74.98      3.02 o 
   3   2  12        1.99        1.65      1.35 o 
   4   2  12       13.09       14.90      1.84 o 
   5   2  12        4.49        2.53      1.47 o 
   0   3  12      125.73      124.17      3.82 o 
   1   3  12       25.20       26.58      2.12 o 
   2   3  12        8.30        5.49      1.59 o 
   3   3  12       49.20       47.07      2.63 o 
   4   3  12        4.73        7.93      1.69 o 
   5   3  12        1.41       -1.06      1.43 o 
   0   4  12       44.46       43.90      2.51 o 
   1   4  12       30.31       34.25      2.32 o 
   2   4  12       28.86       30.04      2.21 o 
   3   4  12        4.15        0.63      1.56 o 
   4   4  12        7.63       10.91      1.80 o 
   0   5  12        0.52        1.25      1.43 o 
   1   5  12       14.99       15.02      1.89 o 
   2   5  12       28.27       30.91      2.28 o 
   3   5  12       45.69       56.95      2.89 o 
   0   6  12        6.13        6.76      1.60 o 
   1   6  12       17.84       18.10      2.04 o 
   1   0  13        0.01        1.10      1.49 o 
   2   0  13       17.12       13.29      1.88 o 
   3   0  13       38.42       43.49      2.61 o 
   4   0  13       25.44       25.47      2.31 o 
   0   1  13        5.96        9.00      1.61 o 
   1   1  13        7.58        9.26      1.67 o 
   2   1  13        5.81        6.72      1.63 o 
   3   1  13       12.29       12.96      1.86 o 
   0   2  13        0.05       -0.05      1.35 o 
   1   2  13       36.70       37.79      2.48 o 
   2   2  13       29.09       29.01      2.33 o 
   3   2  13        8.80       10.13      1.70 o 
   0   3  13        0.39       -1.30      1.30 o 
   1   3  13       15.06       12.53      2.06 o 
   2   3  13       10.37       13.61      1.75 o 
   0   4  13        9.60        8.37      1.74 o 
   1   4  13        8.75        6.64      1.73 o 
                                                 
